# Supplementary material for: Efficacy and Mechanism of Polymerized Anthocyanin from Grape-Skin Extract on High-Fat-Diet-Induced Nonalcoholic Fatty Liver Disease
Source: Nutrients. 2019 Oct 27;11(11):2586. doi: 10.3390/nu11112586 (PMC6893447; doi:10.3390/nu11112586)
Supplement: Supplementary file 1 [file nutrients-11-02586-s001.zip]

Archive with 1 entries (1 files):
- nutrients-583342-SI.pptx
